# Supplementary material for: Automated Parallel Dialysis for Purification of Polymers
Source: Polymers (Basel). 2022 Nov 10;14(22):4835. doi: 10.3390/polym14224835 (PMC9697721; doi:10.3390/polym14224835)
Supplement: Supplementary file 1 [file polymers-14-04835-s001.zip]

Archive with 1 entries (1 files):
- polymers-1997666-supplementary.pdf
